# Supplementary material for: Abiotic stress-induced secondary metabolite production in Brassica: opportunities and challenges
Source: Front Plant Sci. 2024 Jan 4;14:1323085. doi: 10.3389/fpls.2023.1323085 (PMC10794482; doi:10.3389/fpls.2023.1323085)
Supplement: Supplementary file 1 [file Table_1.xlsx]

## Sheet: Sheet1
Supplementary Table S1 List of secondary metabolites and their abiotic stress responses sourced from public databases across different Brassica crops.
Class	Name	Species	Treatments	Changes in metabolite concentration	Physiology	Literature
Flavonoids	total flavonoids	Brassica juncea (L.) Czern & Coss	zinc supplementation under salt stress	Increased	salt tolerance	(Ahmad et al., 2017)
	flavonol and total flavonoid	canola	Mild drought	Increased		(Rezayian et al., 2018)
	anthocyanin	canola	Mild drought	Decreased		(Rezayian et al., 2018)
	total flavonoids	turnip rape (Brassica rapa L.)	NaCl-induced salinity stress	higher flavonoid content in black-seeded rapes	salinity stress tolerance	(Xuan et al., 2015)
	anthocyanin	B. napus	Induced expression of dihydroflavonol-4-reductase (DFR) under high salinity	Increased	High salinity/enhanced antioxidant system	(Kim et al., 2017)
	flavonoids	Brassica rapa subsp. parachinensis	exogenous application of liquiritoside under Pb induced stress	Increased	Enhanced stress mitigation	(Akram et al., 2021)
	flavonoids	broccoli (Brassica oleracea)	specific sound waves	Increased	Enhanced antioxidant efficiency of sprouts	(Kim et al., 2020)
	flavonoids	Kale (Brassica oleracea var. acephala)	Low temperatures (8°C)	5% Increased	-	(Ljubej et al., 2021a)
	flavonoids	Kale (Brassica oleracea var. acephala)	short freezing (at −8°C, for 1 h after previous acclimation at 8 °C	21% decreased	-	(Ljubej et al., 2021a)
		Brassica oleracea var. sabellica	decreasing temperature and global radiation	The quercetin concentration increased in five of these six cultivars, whereas the kaempferol concentration decreased.	-	(Schmidt et al., 2010)
	Kaempferol diglucosides	Brassica oleracea var. sabellica	Combined effect of Low temperature with Low and moderate photosynthetically active radiation	Increased increased at 10 °C		(Neugart et al., 2013)
	Quercetin and kaempferol triglucosides			Increased increased at 5 °C
	anthocyanin	Brassica napus L. var. oleifera L. cv. Jantar	cold and freezing temperatures	Increased		(Solecka et al., 1999)
	flavonoids	rapeseed	drought	Increased		(Salami et al., 2023)
	flavonoids	Brassica juncea	Supplementation of zinc and calcium during salt stress	Increase of 86.19% over the control	Salt stress tolerance	(Ahmad et al., 2018)
	flavonoid	Brassica rapa ssp. rapa) (turnip)	Supplementation of selenium under multiple abiotic stress conditions.		improve antioxidant capacities	(Thiruvengadam and Chung, 2015)
	Flavonoids including naringenin and epiafzelechin	rape seed plants	waterlogging stress	Increased	Improved stress tolerance	(Hong et al., 2023)
	flavonoid	Pakchoi (Brassica rapa L.)	Ultraviolet-B (UV-B) light (4 µmol·m−2·s−1 UV-B for 4 h)	Increased	Enhanced antioxidant capacities	(Hao et al., 2022)
	kaempferol and quercetin	Brassica napus	No treatment	Appeared during anther development	protect the haploidic pollen from UV light damage and water losses	(Hsieh and Huang, 2007)
Phenolic acids	Total phenolic acids	Chinese cabbage	Salt stress	Relatively higher levels	Positive correspondence with salt tolerance	(Linić et al., 2019)
	sinapic acid (SiA)
				Increased in tolerant cultivars
	-hydroxybenzoic acids			Decreased
	protocatechuic acid (PA), 4-coumaric acid (pCoA), salicylic acid (SA), and caffeic acid (CaA)
				Decreased in salt-sensitive cultivars
	ferulic acid and sinapic acid	Chinese cabbage	foliar application of salicylic acid (SA) and ferulic acid (FA) (10–100 μM) had attenuating effects on salt-stressed plants	Increased	Improved stress tolerance and enhanced photosynthetic performance	(Linić et al., 2021)
	SA	Indian mustard (Brassica juncea (L.) Czern. et Coss.)	application of SA under mild salinity stress	NA	Improved stress tolerance	(Yusuf et al., 2008)
	SA	B. napus	application of SA	NA	salt stress tolerance by enhancing the activities of antioxidant defense and glyoxalase enzymes	(Hasanuzzaman et al., 2014)
	SA	mustard (Brassica juncea L	The supplementation of SA (0.5 mM) in conjunction with 2.0 mM SO42− during salt stress		improved chlorophyll content, PS II efficiency, and gas exchange parameters	(Rasheed et al., 2022)
	SA	B. napus	seed priming with SA under drought and salinity stresses		Enhanced germination and growth responses undue salinity stress conditions	(Raees et al., 2022)
	SA	B. juncea	SA application under NiCl2 and NaCl induced salt stress		Enhanced antioxidant efficiencies, improved growth, leaf water potential, pigment levels, and photosynthetic attributes	(Yusuf et al., 2012)
	hydroxycinnamic acids	Chinese cabbage (Brassica rapa ssp. pekinensis), white cabbage (Brassica oleracea var. capitata), kale (Brassica oleracea var. acephala)	Salt stress	higher levels	positively correlated with salt tolerance in kale and white cabbage	(Linić et al., 2019)
					the levels of caffeic, salicylic, and 4-coumaric acids were reduced in Salt-sensitive Chinese cabbage
	ferulic acid and total phenolic aicds	Chinese cabbage (Brassica rapa	Drought stress	ferulic acid content was reduced, while the amount of total phenolic acids increased over the controls		(Shawon et al., 2020)
		B. napus	pretreatment with salicylic prior to drought stress		Drought stress tolerance through improved radical scavenging and enhanced proline synthesis.	(La et al., 2019a)
	gallic acid and coumaric acid	canola (Brassica napus)	exogenous application of nitric oxide (NO) in salt-stress conditions	Increased	salt stress tolerance	(Rezayian and Zarinkamar, 2023)
	p-coumaric, sinapic and ferulic acids	Brassica napus L. var. oleifera L. cv. Jantar	cold and then to freezing treatments	Increased		(Solecka et al., 1999)
	p-coumaric, ferulic, and sinapic acids	B. rapa L. ssp. pekinensis accumulated phenolic acids, including p-coumaric, ferulic, and sinapic acids, which subsequently improved free-radical scavenging activity and antioxidant activity (Eom et al., 2022).	Cold-stress	Increased	improved free-radical scavenging activity and antioxidant activity	(Eom et al., 2022)
	hydroxycinnamic acid derivatives	Brassica oleracea var. sabellica	High temperature	Enhanced production of disinapoyl-gentiobiose.		(Neugart et al., 2016)
			low temperature	Improved biosynthesis of sinapic acid-acylated flavonol tetraglycosides, such as kaempferol-3-O-sinapoyl-sophoroside-7-O-diglucoside
Carotenoids	lutein, α-carotene, β-carotene and zeaxanthin	Kale (B. oleracea)	cold treatments	lutein, α-carotene, and β-carotene contents were very low, while the zeaxanthin contents was very high.		(Hwang et al., 2017)
	Total carotenoids	kale (Brassica oleracea var. acephala)	Short term low temperature (8 °C)	Increased		(Ljubej et al., 2021a)
	neoxanthin and antheraxanthin	kale (Brassica oleracea L. var. acephala)	Drought stress	decreased		(Barickman et al., 2020)
	Total carotenoids	kale (Brassica oleracea L. var. acephala)	Drought stress	decreased		(Lee et al., 2017)
	Total carotenoids	canola (Brassica napus L.)	UVB-treated (5 and 10 kJ m−2 d−1)	Increased		(Sangtarash et al., 2009)
			water stress
				decreased
	β-carotene, lutein, zeaxanthin,neoxanthin	kale (Brassica oleracea L. var. acephala)	short-term waterlogging stress	decreased		(Brazel et al., 2021)
	Total carotenoids	Brassica napus L.	application of plant growth- promoting rhizobacteria (Pseudomonas sp. and Staphylococcus sp) and Biochar (Morus alba L. wood) under drought conditions		positive growth impacts, found to be increased with carotenoid content along with other photosynthetic pigments	(Lalay et al., 2022)
	Total carotenoids	Chinese cabbage	SA pretreatment under drought stressd plants retained carotenoid content during drought stress, which is similar to that of controls, while the non-treated drought-stressed plants showed a significant reduction (21.8%) in carotenoid content (La et al., 2019b).	Maintain carotenoid content in SA pretreated plants undue stress conditions		(La et al., 2019b)
	Total carotenoids	rapeseed (Brassica napus L.)	Application of 5-aminolevulinic acid (ALA) undue drought stress	decreased	Drought-susceptible	(Liu et al., 2016)
	Total carotenoids	Brassica rapa ssp. rapa	Exposure to environmentally hazardous copper oxide nanoparticles (CuO NPs)	decreased	Stress-sensitive	(Chung et al., 2019)
					Accumulation of Reactive oxygen species
	Total carotenoids	Chinese Kale (Brassica oleracea var. alboglabra)	salinity stress (160 mM Nacl)	decreased	No impact on antioxidant system	(Wang et al., 2020)
	Total carotenoids	Chinese cabbage, white cabbage, and kale	salinity stress (50–200 mM NaCl)	No change		(Šamec et al., 2021)
Alkaloids	atropine	BnTR1 overexpressing Arabidopsis plants	Low temperature	Increased	Low temperature tolerance	(Huang et al., 2020)
	Total alkaloids	B. juncea	Cadmium stress	Increased	Cadmium stress tolerance	(Tan et al., 2021)
	isoquinoline	canola (Brassica napus L.)	alkali stress	isoquinoline alkaloid biosynthesis		(Wang et al., 2021)
	isoquinoline	Brassica campestris L	Cadmium stress	genes related isoquinoline alkaloid biosynthesis-related pathway were highly enriched		(Sun et al., 2023)
Glucosinolates	Total GSL and glucobrassicin	Brassica oleracea var. acephala	low-temperature and chilling stress	chilling increase the total amount of aliphatic glucosinolates, while freezing increase the total amount of indolic glucosinolates, including glucobrassicin	Low temperature stress tolerance	(Ljubej et al., 2021b)
	total GSL,	Brassica rapa L. ssp. pekinensis	High temperature stress	Total GSL Increased. In particular, glucobrassicin, 4-methoxyglucobrassicin,	BrPP5 overexpression-mediated thermotolerance	(Muthusamy et al., 2021)
	glucobrassicin, 4-methoxyglucobrassicin,			neoglucobrassicin
	neoglucobrassicin			gluconasturtiin were elevate in tolerant lines
	gluconasturtiin
	aliphatic and indolic glucosinolates including 4-methoxy-glucobrassicin	pakchoi	Short term temperature stress	Increased		(Rao et al., 2021)
	glucosinolate volatiles	B. nigra	Chronic heat stress	Increased	GSL volatiles could constitute specialized volatile defense pathways against heat stress	(Kask et al., 2016)
	total and indolic GSL	Brassica rapa L. ssp. pekinensis	Drought stress	Increased		(Shawon et al., 2020)
	GSL	Brassica rapa L. ssp. pekinensis	Drought stress	Increased. In particular glucobrassicanapin and 4-methoxyglucobrassicin were abundantly found in drought-stressed plants	control stomatal closure to prevent water loss under drought stress conditions	(Eom et al., 2018)
	GSL	Pak choi (Brassica rapa subsp. chinensis)	drought	No change in total GSl content with the exception of glucoraphanin	prolonged drought exposure had a positive correlation with glucoraphanin accumulation	(Park et al., 2021)
	GSL and its break down products	kale (Brassica oleracea L. convar. Acephala (DC) var. sabellica)	Drought stress	increased expression of genes associated with glucosinolates, especially aliphatic alkenyl glucosinolates and genes associated with glucosinolate breakdown.		(Podda et al., 2019)
	Neoglucobrassicin	Brassica oleracea L.	drought stress	accumulation of NGBS	water stress resistance	(Ben Ammar et al., 2023)
	(NGBS)
	aliphatic and indolic GSLs	broccoli (B. oleracea var. italica)	Salinity stress	Reduction in individual and total aliphatic and indolic GSL levels		(Sarikamiş and Çakir, 2017)
	Total GSL	B. juncea	Exogenous application of GSLs during cold stress		cold-stress tolerance	(Tang et al., 2023a)
